# Supplementary material for: High-Quality Development of Chinese Agriculture under Factor Misallocation
Source: Int J Environ Res Public Health. 2022 Aug 9;19(16):9804. doi: 10.3390/ijerph19169804 (PMC9408493; doi:10.3390/ijerph19169804)
Supplement: Supplementary file 1 [file ijerph-19-09804-s001.zip]

Archive with 1 entries (1 files):
- ijerph-1765908-supplementary.xlsx
