# Supplementary material for: High-Quality Development of Chinese Agriculture under Factor Misallocation
Source: Int J Environ Res Public Health. 2022 Aug 9;19(16):9804. doi: 10.3390/ijerph19169804 (PMC9408493; doi:10.3390/ijerph19169804)
Supplement: Supplementary file 1 [file ijerph-19-09804-s001.zip › ijerph-1765908-supplementary.xlsx]

## Sheet: Table S1
Detailed explanation of the tertiary indicators
Primary indexes	Secondary indexes	Tertiary index	Indix Interpretation	Property
Innovation level	Innovation base	A1: Proportion of agricultural science and technology personnel	Full–time equivalent of agricultural R&D personnel/agriculture, forestry, husbandry and fishery personnel	Positive
		A2: Proportion of investment in agricultural research	Internal expenditure of agricultural R&D expenditure/total investment of agricultural finance	Positive
		A3: Proportion of agricultural science and technology institutions	Number of Agricultural R&D institutions/Number of scientific research institutions	Positive
	Innovationoutput	A4: Proportion of agricultural patents granted	Number of agricultural patents granted/number of agricultural patents applied	Positive
		A5: Agricultural labor productivity	Added value of agriculture, forestry, animal husbandry and fishery/employees of agriculture, forestry, animal husbandry and fishery	Positive
		A6: Agricultural land productivity	Added value of agriculture, forestry, animal husbandry and fishery/sown area of crops	Positive
Coordination level	Industrial coordination	B1: Proportion of Rural non–farm employment	1– (total number of employees in agriculture, forestry, animal husbandry and fishery/rural labor force)	Positive
		B2: Industrial structure adjustment index	1– (gross output value of agriculture/gross output value of agriculture, forestry, animal husbandry and fishery)	Positive
	Urban and rural coordination	B3: Binary contrast coefficient	Comparative labor productivity of primary industry/comparative labor productivity of secondary and tertiary industries	Positive
Green level	Resource utilization	C1: Water–saving irrigation area intensity	Water–saving irrigation area/effective irrigation area	Positive
		C2: Fertilizer utilization intensity	Fertilizer application amount/sown area of crops	Negative
		C3: Pesticide utilization intensity	Pesticide application amount/sown area of crops	Negative
		C4: Agricultural film utilization intensity	Application amount of agricultural film/sown area of crops	Negative
		C5: Agricultural water consumption	Agricultural water consumption/added value of planting industry	Negative
		C6: Agricultural electricity consumption	Agricultural electricity consumption/added value of planting industry	Negative
	Environmental impact	C7: Agricultural carbon intensity	Agricultural carbon emissions/sown area of food crops	Negative
		C8: Agricultural non–point source pollution	Chemical fertilizer×0.25+ film×0.25+ pesticide×0.25+ diesel×0.25	Negative
Open level	Foreign trade	D1: Foreign trade dependence of agricultural products	Total output value of agricultural products/agriculture, forestry, animal husbandry and fishery	Positive
	Foreign investment	D2: Intensity of foreign investment utilization in agriculture	Agricultural FDI/ agricultural GDP	Positive
Sharing level	Welfare sharing	E1: Education Level	Average years of schooling for rural residents	Positive
		E2: Public health level	Rural doctors and health workers per thousand people	Positive
	Benefit sharing	E3: Urban–rural income ratio	Urban per capita disposable income/rural per capita disposable income	Negative
		E4: Urban–rural consumption ratio	Urban per capita consumption expenditure/rural per capita consumption expenditure	Negative
		E5: Engel coefficient	Engel coefficient of rural households	Negative

## Sheet: Table S2
city	Gross output value of agriculture, forestry, animal husbandry and fishery2004	Gross output value of agriculture, forestry, animal husbandry and fishery2005	Gross output value of agriculture, forestry, animal husbandry and fishery2006	Gross output value of agriculture, forestry, animal husbandry and fishery2007	Gross output value of agriculture, forestry, animal husbandry and fishery2008	Gross output value of agriculture, forestry, animal husbandry and fishery2009	Gross output value of agriculture, forestry, animal husbandry and fishery2010	Gross output value of agriculture, forestry, animal husbandry and fishery2011	Gross output value of agriculture, forestry, animal husbandry and fishery2012	Gross output value of agriculture, forestry, animal husbandry and fishery2013	Gross output value of agriculture, forestry, animal husbandry and fishery2014	Gross output value of agriculture, forestry, animal husbandry and fishery2015	Gross output value of agriculture, forestry, animal husbandry and fishery2016	Gross output value of agriculture, forestry, animal husbandry and fishery2017	Gross output value of agriculture, forestry, animal husbandry and fishery2018	Gross output value of agriculture, forestry, animal husbandry and fishery2019	Gross output value of agriculture, forestry, animal husbandry and fishery2020	total value of agricultural output2004	total value of agricultural output2005	total value of agricultural output2006	total value of agricultural output2007	total value of agricultural output2008	total value of agricultural output2009	total value of agricultural output2010	total value of agricultural output2011	total value of agricultural output2012	total value of agricultural output2013	total value of agricultural output2014	total value of agricultural output2015	total value of agricultural output2016	total value of agricultural output2017	total value of agricultural output2018	total value of agricultural output2019	total value of agricultural output2020	Added value of agriculture, forestry, animal husbandry and fishery2004	Added value of agriculture, forestry, animal husbandry and fishery2005	Added value of agriculture, forestry, animal husbandry and fishery2006	Added value of agriculture, forestry, animal husbandry and fishery2007	Added value of agriculture, forestry, animal husbandry and fishery2008	Added value of agriculture, forestry, animal husbandry and fishery2009	Added value of agriculture, forestry, animal husbandry and fishery2010	Added value of agriculture, forestry, animal husbandry and fishery2011	Added value of agriculture, forestry, animal husbandry and fishery2012	Added value of agriculture, forestry, animal husbandry and fishery2013	Added value of agriculture, forestry, animal husbandry and fishery2014	Added value of agriculture, forestry, animal husbandry and fishery2015	Added value of agriculture, forestry, animal husbandry and fishery2016	Added value of agriculture, forestry, animal husbandry and fishery2017	Added value of agriculture, forestry, animal husbandry and fishery2018
beijing	261.996	268.846	269.973	272.295	303.9	314.953	328.023	363.1	395.7	421.8	420.1	368.2	338.1	308.3	296.8	281.7	263.4	92.6818	100.587	109.33	115.479	128.105	140.445	154.223	163.4	166.3	170.4	155.1	154.5	145.2	129.8	114.7	102.3	107.6	87.4	88.7	88.8	101.3	112.8	118.3	124.5	136.3	150.2	161.8	161.3	142.6	132	122.8	121.1
tianjin	241.007	258.413	270.985	240.744	268.113	281.652	317.326	349.5	375.6	412.4	441.7	467.4	494.4	382.1	390.5	414.4	476.4	95.2936	97.4907	105.447	117.603	127.667	139.698	168.252	179.9	196	217.2	230.7	238	244.3	183.2	197.2	202.9	228.8	105.3	112.4	103.4	110.2	122.6	128.9	145.6	159.7	171.6	188.5	201.5	210.5	222	174	180.6
hebei	2375.89	2600.83	2771.83	3075.77	3505.23	3640.93	4309.42	4895.9	5340.1	5832.9	5994.8	5978.9	6083.9	5373.4	5707	6061.5	6742.5	1135.75	1258	1394.72	1639.07	1760.75	1927.78	2470.11	2775.3	3095.3	3473.3	3453.4	3441.4	3459.4	2890.6	3085.9	3114.9	3413.3	1370.4	1400	1461.8	1804.7	2034.6	2207.3	2562.8	2905.7	3186.7	3500.4	3576.5	3578.7	3644.8	3297.8	3521.7
shanxi	481.82	483.797	512.395	498.389	595.92	908.743	1047.85	1207.6	1304.3	1447	1530.5	1522.6	1534	1418.7	1460.6	1626.5	1935.8	290.532	281.738	303.974	322.648	366.161	556.335	668.994	767.1	847.4	932.1	984	969.5	958.1	861.9	894.9	936.8	1075.9	276.3	262.4	276.8	312	313.6	477.6	554.5	641.4	698.3	776.6	828.2	824.1	827.3	764.1	788.1
neimenggu	851.304	980.21	1085.86	1276.44	1525.74	1570.58	1843.57	2204.5	2449.3	2699.5	2779.8	2751.6	2794.2	2813.5	2985.3	3176.3	3472.4	411.54	473.892	532.403	620.418	716.607	731.902	900.446	1057.8	1172	1328.1	1408.4	1418.3	1415.1	1434.7	1512.5	1606.3	1699	522.8	589.6	634.9	762.1	908	929.6	1095.3	1306.3	1448.6	1598.2	1651.7	1642.5	1663.9	1677.7	1779.5
liaoning	1510.52	1671.57	1841.31	2128	2476.95	2704.58	3106.53	3633.6	4062.4	4349.7	4498.4	4686.7	4421.8	3851.6	4061.9	4368.2	4582.6	611.322	640.115	715.106	837.5	896.932	913.482	1140.3	1307.2	1539.6	1673.9	1734.1	2068.6	1859.5	1620.5	1749.4	1912	2056.8	798.4	882.4	939.4	1133.4	1302	1414.9	1631.1	1915.6	2155.8	2321.6	2403.2	2505.1	2296.6	2000.4	2109
jilin	940.67	1050.49	1155.5	1359.76	1614.8	1734.26	1850.28	2275.1	2502	2670.6	2763	2880.6	2724.9	2064.3	2184.3	2442.7	2976	486.225	518.127	597.022	641.5	749.2	777.453	866.944	1020.4	1166.6	1261.7	1342.5	1400.4	1232	895.8	993	1014.1	1231.8	568.7	625.6	672.8	783.8	916.7	980.6	1050.2	1277.4	1412.1	1509.3	1570.2	1644.6	1549.3	1137.7	1204.8
heilongjiang	1136.64	1294.41	1387.74	1700.65	2123.43	2251.1	2536.3	3223.5	3952.3	4633.3	4894.8	5044.9	5197.8	5586.6	5624.3	5930	6438.1	620.186	718.593	787.45	971.941	1142.31	1206.79	1369.2	1801.8	2315.6	2856.3	3015.6	2911.9	2873.9	3471.3	3635	3774.5	4044.1	605.8	684.6	750.1	915.4	1088.9	1154.3	1302.9	1701.5	2113.7	2516.8	2659.6	2687.8	2731.7	3036.9	3079.9
shanghai	248.892	233.391	237.009	255.977	280.353	283.152	287.03	314.6	321.7	323.5	322.2	302.6	285.1	292.6	289.6	284.8	279.8	109.322	111.254	119.989	126.737	137.518	147.529	155.268	165.1	171.5	172.3	169.5	162	148.5	146.4	150.1	145.8	138	83.5	90.3	93.8	101.8	111.8	113.8	114.7	124.9	127.8	129.3	128.6	114	113.5	115.1	111.2
jiangsu	2417.63	2576.98	2707.06	3064.72	3590.64	3816.02	4297.14	5237.4	5808.8	6158	6443.4	7030.8	7235.1	7161.2	7192.5	7503.2	7952.6	1242.41	1291.06	1389.61	1542.53	1746.83	1948.2	2269.56	2640.9	2966.7	3167.8	3362.8	3722.1	3714.6	3764.7	3735	3828.6	4102.2	1367.6	1461.5	1545.1	1816.3	2100.1	2261.9	2540.1	3064.8	3418.3	3646.1	3835.2	4209.5	4323.5	4314.5	4429.4
zhejiang	1332.27	1428.28	1514.56	1597.15	1780.01	1873.4	2172.86	2534.9	2658.7	2837.4	2844.6	2933.4	3146.1	3093.4	3157.3	3355.2	3496.9	592.59	654.811	712.539	735.918	813.098	879.05	1041.3	1152	1229.4	1336.8	1386	1434.7	1521.2	1494.5	1518	1595	1594	814.1	892.8	925.1	986	1096	1163.1	1360.6	1583	1667.9	1787.2	1806.6	1865.3	2000.2	1972.8	2017.9
anhui	1644.42	1666.19	1779.93	2070.09	2446.51	2569.46	2955.45	3459.7	3728.3	4009.2	4223.7	4390.8	4655.5	4597.9	4672.7	5162.1	5680.9	842.02	818.481	905.559	1054.01	1197.89	1289.79	1544.43	1714.8	1867.6	2003.3	2119.2	2174.6	2234.1	2241.4	2253.7	2365.4	2525.4	950.5	966.5	1011	1200.2	1418.1	1495.4	1729	2015.3	2178.7	2348.1	2481.9	2550.3	2693.2	2706.7	2775.4
fujian	1317.28	1396.15	1496.35	1692.16	1965.02	2001.24	2307.06	2730.9	3007.4	3282	3522.3	3717.9	4155.7	3947.2	4229.5	4636.6	4901.1	525.804	571.008	628.674	685.3	763.015	826.221	976.582	1136.2	1263.7	1376.3	1529.6	1618.6	1782	1527	1653.4	1774.8	1818.2	786.8	827.4	866	1002.1	1158.2	1182.7	1363.7	1612.2	1776.7	1939	2085	2194.1	2444.8	2294.4	2463.7
jiangxi	1054.96	1142.99	1228.32	1426.93	1680.5	1733.82	1900.58	2207.3	2399.3	2578.4	2726.5	2859.1	3130.3	3069	3148.6	3481.3	3820.7	491.056	510.471	556.924	621.26	694.324	729.722	801.364	917.8	1003.2	1072.8	1144.1	1326.9	1446.9	1489.3	1549.2	1624.3	1689.9	664.5	727.4	786.1	905.8	1060.4	1098.4	1207	1391.1	1520.2	1636.5	1735.3	1827.8	1962.4	1898.5	1947.5
shandong	3453.91	3741.81	4056.58	4766.23	5612.96	6003.09	6650.94	7409.7	7945.8	8750	9198.3	9549.6	9325.9	9140.4	9397.4	9671.7	10190.6	1891.73	2033.95	2221.38	2604.07	2895.68	3223.99	3670.07	3843.6	3960.6	4509.9	4765.8	4929.9	4641.3	4403.2	4678.3	4914.4	5168.4	1778.5	1963.5	2138.9	2509.1	3002.7	3226.6	3588.3	3973.8	4281.7	4742.6	4992.9	5182.9	5171.1	5114.7	5272.5
henan	2963.92	3309.7	3589.69	3879.93	4669.54	4871.51	5734.2	6218.6	6679	7198.1	7549.1	7641.3	7799.7	7562.5	7757.9	8541.8	9956.3	1602.88	1790.37	1996.16	2254.52	2561.1	2833.27	3540.83	3599.9	3958.9	4202.3	4492	4610.7	4577.2	4552.7	4973.7	5408.6	6244.8	1649.3	1892	1916.7	2217.7	2658.8	2769	3258.1	3512.2	3769.5	4059	4261.7	4348.4	4440	4310.5	4500.5
hubei	1695.44	1775.58	1871	2296.84	2940.47	2985.19	3501.99	4252.9	4732.1	5160.6	5452.8	5728.6	6278.4	6129.7	6207.8	6681.9	7303.6	921.588	932.146	1018.76	1152.09	1395.76	1511.49	1921.67	2299.3	2488.1	2678.1	2761.7	2780.4	2921.3	2962.5	3033.8	3257.9	3492.5	1020.1	1082.1	1140.4	1378	1780	1795.9	2147	2607.4	2848.8	3098.2	3256	3417.3	3780.8	3690.3	3733.6
huann	1913.31	2056.24	2131.91	2632.19	3324.51	3207.88	3787.47	4508.2	4904.1	5043.6	5304.8	5630.7	6081.9	5213.5	5361.6	6405.1	7512	874.002	947.72	1023.51	1243.15	1446.87	1596.65	2059.55	2391.7	2651.7	2726.8	2884.7	3043.5	3255.1	2597.6	2664.3	3052.1	3364.8	1022.5	1100.7	1272.2	1626.5	1892.4	1969.7	2325.5	2768	3004.2	3099.2	3266.9	3462	3725.9	3165.3	3265.9
guangdong	2154.79	2447.57	2678.26	2821.24	3298.01	3337.59	3754.86	4384.4	4656.8	4946.8	5234.2	5520	6078.4	5969.9	6318.1	7175.9	7901.9	959.966	1109.17	1261.06	1328.7	1481.69	1551.03	1760.18	2042.2	2229.3	2444.7	2613.2	2793.8	3134.4	2890	3089.6	3530.2	3769.3	1248.6	1428.3	1532.2	1695.6	1973.1	2010.3	2287	2665.2	2847.3	3047.5	3242.6	3426.1	3781.8	3712.7	3946.5
guangxi	1294.53	1448.37	1648.07	2026.22	2389.79	2377.2	2720.99	3323.4	3490.7	3755.2	3947.7	4197.1	4591.4	4698.7	4909.2	5498.8	5913.3	623.089	711.887	829.433	970.545	1106.74	1134.98	1339.58	1602.5	1724	1868.3	1994	2146.4	2347.9	2538.9	2717.5	3102.3	3268.8	817.9	912.5	1032.5	1241.4	1453.8	1455.2	1675.1	2047.2	2172.6	2343.6	2473.9	2633	2873.5	2964.6	3116.4
hainan	438.728	475.885	543.899	548.324	664.984	705.044	821.309	1002.4	1082.1	1144.9	1252.2	1323.9	1470.4	1488.9	1535.7	1689.4	1821	170.918	179.634	214.604	224.171	274.032	307.567	341.673	401	460.7	485.4	568.2	613.9	695.6	707.4	729.5	819.6	874.8	278.8	300.8	323.5	361.1	436	462.2	539.8	659.2	711.5	756.3	832.6	880.5	977.6	993.3	1020.2
chongqign	612.772	662.194	637.24	720.726	871.387	913.108	1021.13	1265.3	1402	1513.7	1595	1738.1	1968.3	1902.5	2052.4	2337.8	2749.1	332.952	358.303	340.951	401.482	465.474	522.841	623.334	751.2	841.8	909.2	967.9	1033.7	1151.8	1165.7	1292.7	1397.5	1596.1	428.1	463.4	386.4	482.4	575.4	606.8	685.4	844.5	940	1016.7	1076.7	1168.7	1324.7	1300.3	1405
shichuan	2252.28	2457.46	2602.1	3377	3903.4	3689.81	4081.81	4932.7	5433.1	5620.3	5888.1	6377.8	6831.1	6955.5	7195.6	7889.3	9216.4	987.696	1037.2	1075.08	1316.6	1607.55	1806.06	2069.33	2454.3	2764.9	2903.5	3078.6	3335.5	3711	4004.2	4153.7	4395	4701.9	1379.9	1481.1	1595.5	2032	2216.2	2240.6	2482.9	2983.5	3297.2	3425.6	3594.2	3745.3	4005.4	4365.1	4543.6
guizhou	524.644	571.843	610.616	697.017	843.796	875.204	997.816	1165.5	1436.6	1663	2118.5	2738.7	3097.2	3413.9	3619.5	3889	4358.6	317.693	335.526	354.576	392.201	464.793	501.523	587.311	655.3	864.9	997.1	1321.9	1772.6	1888.6	2077	2288.7	2535.7	2781.8	334.5	368.9	382.1	446.4	539.2	550.3	625	726.2	891.9	1031.7	1316.1	1712.7	1944.3	2140	2272.7
yunnan	965.224	1068.58	1209.76	1331.7	1594.51	1706.19	1810.53	2306.5	2680.2	3056	3263.3	3383.1	3633.1	3872.9	4108.9	4935.7	5920.5	516.924	559.32	630.194	683.8	780.9	850.655	925.581	1124.7	1398.2	1639.4	1806.3	1841.5	1943.6	1982.5	2234.7	2680.2	2902.2	607.8	661.7	724.4	837.4	1020.6	1067.5	1108.4	1411.1	1654.6	1895.2	2027.3	2098.3	2242.2	2388.6	2552.6
xizang	62.7373	67.7408	70.0446	79.8	88.4519	93.3807	100.772	109.4	118.3	128	138.7	149.5	173	178.2	195.5	212.8	233.5	26.5639	25.4823	31.7973	39.4886	43.6962	39.0575	46.1397	49.6	53.4	57.9	63.3	68	52.2	78.4	88.1	94.9	104	44.3	48	50.9	54.9	60.6	63.9	68.7	74.4	80.3	86.8	93.9	100.8	118.7	125.9	132.2
shanxi	651.205	730.724	818.739	1002.85	1277.86	1337.22	1666.06	2058.6	2303.2	2562.5	2741.8	2813.5	2985.8	3077.6	3240	3536.8	4056.6	413.737	472.905	531.619	629.34	775.851	823.6	1107.24	1360.7	1526.3	1714.8	1870.8	1910.7	2027.6	2095.3	2245	2445.8	2807.1	387.9	435.8	484.8	592.6	753.7	789.6	988.5	1220.9	1370.2	1526	1635.8	1673.2	1776.3	1830.6	1927.3
gansu	477.352	521.531	561.356	686.099	808.099	876.278	1057.02	1187.8	1358.2	1517.7	1618.8	1722.1	1778	1559.6	1659.4	1887.6	2103.6	331.366	362.89	395.437	458.728	529.564	587.268	757.557	848.5	984.2	1104.5	1174.9	1252.5	1274.7	1068.6	1166.1	1306.4	1423.8	286.8	308.1	334	387.6	462.3	497	599.3	678.7	780.5	879.9	939.2	995.5	1027.7	896	962.1
qinghai	86.6478	94.0416	100.604	121.252	153.4	157.298	201.317	230.8	263.9	310.3	327.5	319.3	338.8	364.1	405.9	454.4	507.1	34.2201	36.4408	38.0669	49.1608	58.738	61.3081	92.0725	102.9	117.1	138.3	144.2	145	155.5	162.4	169.2	181.3	188.6	60.7	65.3	67.6	83.4	105.6	107.4	134.9	155.1	176.8	207.6	219	212.2	224.7	242	272
nignxia	125.52	137.997	152.183	182.948	227.202	243.503	305.938	354.7	385.1	430	445.5	483	493.6	517.4	575.8	584.8	703.1	71.2966	78.941	89.1555	111.121	131.139	146.782	195.145	223.6	240.5	269	274	311	311.9	309	344.6	330.8	397.9	65.3	72.1	79.5	97.9	118.9	127.3	159.3	184.1	199.4	222.3	229.6	251.7	256.3	266.3	296.1
xinjiang	750.679	831.061	883.5	1063.5	1176.69	1297.61	1846.18	1955.4	2275.7	2538.9	2744	2804.4	2969.7	3326.6	3637.8	3850.6	4315.6	515.002	595.846	638.6	767	784.192	898.617	1376.89	1437.9	1675	1806.1	1955.1	2005.4	2163.1	2313.2	2541.2	2616.3	2936.3	461.3	510	527.8	628.7	691.1	759.7	1078.6	1139	1320.6	1468.3	1574.6	1598.7	1691.8	1640.3	1791
Last year=100	Gross output value index of agriculture, forestry, animal husbandry and fishery2004	Gross output value index of agriculture, forestry, animal husbandry and fishery2005	Gross output value index of agriculture, forestry, animal husbandry and fishery2006	Gross output value index of agriculture, forestry, animal husbandry and fishery2007	Gross output value index of agriculture, forestry, animal husbandry and fishery2008	Gross output value index of agriculture, forestry, animal husbandry and fishery2009	Gross output value index of agriculture, forestry, animal husbandry and fishery2010	Gross output value index of agriculture, forestry, animal husbandry and fishery2011	Gross output value index of agriculture, forestry, animal husbandry and fishery2012	Gross output value index of agriculture, forestry, animal husbandry and fishery2013	Gross output value index of agriculture, forestry, animal husbandry and fishery2014	Gross output value index of agriculture, forestry, animal husbandry and fishery2015	Gross output value index of agriculture, forestry, animal husbandry and fishery2016	Gross output value index of agriculture, forestry, animal husbandry and fishery2017	Gross output value index of agriculture, forestry, animal husbandry and fishery2018	Gross output value index of agriculture, forestry, animal husbandry and fishery2019	Gross output value index of agriculture, forestry, animal husbandry and fishery2020	Agricultural Production Value Index2004	Agricultural Production Value Index2005	Agricultural Production Value Index2006	Agricultural Production Value Index2007	Agricultural Production Value Index2008	Agricultural Production Value Index2009	Agricultural Production Value Index2010	Agricultural Production Value Index2011	Agricultural Production Value Index2012	Agricultural Production Value Index2013	Agricultural Production Value Index2014	Agricultural Production Value Index2015	Agricultural Production Value Index2016	Agricultural Production Value Index2017	Agricultural Production Value Index2018	Agricultural Production Value Index2019	Agricultural Production Value Index2020
北 京	100.433	100.286	101.24	100.843	100.793	105.478	98.2775	100.9	102.9	102.1	100	88.3	90.1	93.1	94	93.7	93.3	100.392	102.746	107.483	103.39	103.485	103.386	94.9512	103.5	94.9	97.5	91.3	102.6	95	88.1	81.1	89.2	105.9
天 津	104.301	104.495	103.452	101.475	103.265	103.722	103.485	104.2	103.2	103.8	103	102.6	103.3	102.1	100.9	100.6	101.4	103.084	100.234	103.96	102.125	103.078	104.848	104.502	105.5	101.8	104.4	103.3	104.2	105.5	103.2	99.1	103.2	104.8
河 北	106.821	106.541	105.497	103.866	105.13	103.197	103.453	103.9	104	103.3	104	102.7	103.5	104	103	101.9	103.5	107.289	105.947	106.03	104.226	103.693	103.274	103.829	105.5	103.6	104	103.1	102.8	103.2	104.9	102	101.7	104.2
山 西	106.783	97.1668	105.707	100.107	109.636	104.4	106.176	105.8	105.6	104.5	104	101.1	103.2	103	102.2	102	105.8	105.121	93.0071	107.047	98.5479	107.272	102.9	105.43	107.9	105.9	103.9	103.3	100.9	103.3	104.2	101.5	102.5	105.7
内蒙古	114.958	111.167	106.781	103.996	107.551	102.361	106.177	105.7	105.7	104.7	103.1	102.4	103.1	103.2	103	102.1	101.8	109.403	110.614	105.916	100.72	108.621	97.3475	106.895	108.7	105.8	109.7	102.7	106	102.8	103.5	103.9	103.4	100.3
辽 宁	107.906	107.523	106.975	104.093	106.518	103.341	105.838	106	104.9	104.1	102.4	103.8	97.4	103	102.6	103	103	106.501	103.806	103.587	104.453	103.862	97.5	104.323	111	106.7	105.6	101.5	113.8	92.6	103.5	102.4	105.6	102
吉 林	105.418	111.718	107.5	101.2	110.026	105.275	103.597	105.2	105.9	103.5	104.1	104.3	103.2	102.4	102.2	102.3	101.8	96.9785	106.164	109.641	98	115.158	98.0843	106.304	107.3	104.6	106	106.6	104.8	105.3	107	102.8	105.5	103
黑龙江	119.263	110.162	106.389	101.94	109.507	105.435	105.755	105.5	106.7	104.7	105.5	105.2	105.5	104.8	103.5	102.5	102.6	122.729	108.959	106.514	99.1843	107.519	103.09	107.15	108.3	105.8	105.9	106	105.4	105.4	104.1	104.5	102.5	101.4
上 海	92.8147	89.4684	100.734	101.54	100.088	99.4713	94.8633	99.4	100.5	97.1	101	93.3	90.8	95.7	97.7	92.7	93	100.565	94.2388	103.178	101.278	103.015	98.6479	95.2904	100.6	100.4	96	99.6	94.5	90.3	99.8	100.7	92.2	93.7
江 苏	108.915	103.703	104.92	103.058	104.508	104.552	104.383	104.2	104.8	102.6	103.1	102.6	100.8	102.4	100.9	100.7	102	113.658	101.096	105.392	102.584	103.21	103.289	103.78	104.3	104.5	103.3	104	103.3	100.5	103.5	100.8	102.8	102.8
浙 江	104.381	102.428	103.545	102.276	104.61	102.391	102.921	103.1	101.8	100.4	101	101.2	102.5	102.3	101.7	101.8	101.7	105.082	102.686	104.632	102.635	105.041	102.563	100.894	101.9	101	100.8	103.6	103.4	103.4	104.6	102.9	102.5	102.4
安 徽	108.924	101.412	106.483	103.789	106.297	105.538	104.464	104	105.6	103.4	104.6	104.2	103.4	103.5	102.6	102.3	102.7	118.1	97.8538	108.653	103.681	105.467	103.98	103.237	103.9	105.8	103.2	105	104.9	102.5	104.4	102.1	103.4	102.3
福 建	105.024	102.223	102.962	104.224	105.248	104.957	103.501	104.1	104.3	104.5	104.5	103.9	103.7	103.5	103.5	103.6	103.3	103.768	102.662	102.633	105.966	104.584	104.86	102.647	104.7	103.9	104.1	104.5	104.5	103	103.9	104.7	104	104
江 西	108.048	106.823	106.085	104.237	104.828	104.559	104.049	104.2	104.6	104.5	104.8	104	104.1	104.4	103.5	103	102.7	110.668	103.444	105.446	103.354	103.94	102.593	101.135	106	102.7	105.2	103.8	106.2	104.8	105.7	104.2	104	103.9
山 东	105.973	105.226	105.198	103.255	105.073	104.339	103.571	103.8	104.5	103.8	104	104.3	104.4	104	103	100.8	103	105.599	103.942	105.395	103.377	103.589	102.73	102.471	103.9	102.5	104.4	104.6	104.7	105	104.4	103.9	103.1	103.4
河 南	112.867	107.536	107.428	103.878	105.825	104.461	104.59	103.8	104.5	104.4	104.2	104.6	104.5	104.5	103.9	103	102.7	118.767	107.66	108.141	104.701	105.061	103.115	104.265	104.3	104.2	104.1	103.9	105.6	105.9	105	103.6	105.2	103.1
湖 北	105.472	104.159	104.892	103.931	106.199	105.414	104.491	104.4	105.6	105.6	105.6	105.4	104.9	103.2	103.4	103.5	100.7	106.021	103.047	105.579	104.273	102.8	103.758	103.461	106.2	103.6	104.6	103.1	104.5	105	104.6	103.8	103.9	103.9
湖 南	107.544	105.827	104.882	104.903	105.31	105.154	104.302	104.3	103	102.7	104.7	103.7	103.6	104	103.6	103.2	104.1	109.36	104.479	105.482	104.305	102.055	105.918	104.29	106.9	101.2	102.8	104.2	104.4	103.9	103	103.2	103.7	104.1
广 东	104.507	104.802	104.001	103.283	103.952	104.999	104.265	103.9	103.7	102.2	103	103.1	102.9	103.6	104.2	103.5	104	105.645	103.383	103.558	102.703	101.591	105.569	104.767	105.5	103.8	102.9	104.3	104	103.6	104.6	105.1	105.8	105.6
广 西	106.184	107.429	107.28	105.837	105.371	105.353	104.676	104.8	105.7	104.4	103.7	103.7	103.3	104.4	105.6	104.8	105	105.745	105.837	106.063	108.143	103.611	105.307	102.999	105.6	106	104.7	105.2	105.1	104.7	105.3	106.8	107.4	106.5
海 南	109.189	106.737	109.432	108.286	107.82	107.157	106.055	106.6	106.3	106.2	104.9	105.5	104.3	103.5	104.1	102.6	102.4	107.477	105.779	111.1	108.726	106.492	105.036	105.262	106.2	105.1	106.4	106.7	106.4	104.8	105.7	105.1	105.4	106.1
重 庆	105.238	105.155	96.0597	109.458	107.097	106.371	105.878	104.8	105.1	104.6	104.3	104.6	104.5	103.9	102.5	102.8	105	105.215	103.892	94.1981	114.773	107.707	106.777	106.749	105.2	105.1	104.3	103.9	104.6	104.3	104	102.2	105.5	105.9
四 川	107.088	106.515	103.707	103.5	103.121	104.236	104.5	104.6	104.5	103.5	104	103.6	104	104.5	103.9	102.6	105.6	104.062	102.638	98.8335	104.7	102.613	104.635	105.07	105.8	104.7	103.6	103.9	102.8	111.3	105.2	104.6	105.5	104.5
贵 州	102.641	105.93	104.843	103.392	106.817	104.604	105.157	101.4	109.3	106	106.6	106.8	106.2	106.6	107	105.9	106.5	105.438	104.265	102.37	103.636	106.126	102.77	102.694	99.8	112	105.9	108.5	108.7	106.9	107.6	108.4	108.4	107.7
云 南	106.778	106.896	108.441	105.566	107.9	105.826	104.669	106.1	107	107	106.2	106	105.8	106	106.3	105.6	105.8	106.14	104.311	107.771	106.3	107.005	104.238	103.644	106.8	105.4	106.6	106	106.1	106.1	106.2	106.8	108.7	107
西 藏	106.998	101.894	100.799	104.792	106.567	103.61	103.506	103.6	103.6	104	104.2	104.5	112.6	104.4	105.5	107.7	108.2	105.106	93.3871	120.843	105.027	107.453	87.3814	113.306	102.8	103	104.3	105	104.4	74.7	104.3	108	106.6	108
陕 西	109.131	108.1	107.341	106.268	107.943	105.042	105.8	105.6	106	104.8	105.1	105	104.1	104.5	103.3	104.3	103.5	112.128	107.713	107.87	104.934	107.8	103.8	106.534	107.5	105.9	103.8	105.4	106.1	104.9	105.4	103.2	106.3	104
甘 肃	106.996	106.57	104.613	104.311	107.351	105.794	105.689	105.4	106.4	104.9	105.4	105.7	104.2	103.8	103.7	105.8	105.2	107.545	106.963	103.582	104.169	108.886	105.185	106.741	106.2	107	104.8	104.7	105.6	104.4	105.4	105.4	106.6	105.5
青 海	105.149	105.303	103.731	108.189	104.52	105.795	106.653	104.8	105.4	105.6	105.4	101.8	105.4	104.8	104.6	104.6	104.7	105.812	104.073	96.6288	113.787	107.555	106.028	109.399	106.5	105.7	106.1	106.6	100.1	105.5	104.1	103.7	104.6	105.1
宁 夏	108.347	106.207	106.832	107.027	108.769	108.162	107.835	105.1	106	104.7	106.1	104.4	104.4	104.5	104	103.1	103.6	114.703	106.877	106.449	106.245	109.163	108.579	109.904	105.3	105.6	104.3	104	105.6	103.7	103.6	104.2	104	102.2
新 疆	106.389	107.401	107.5	105.3	106.726	105.098	104.91	106.9	107.4	107.2	106.8	106.3	106	108.2	105.1	103.5	104.7	104.475	106.972	107.645	108	106.093	107.8	104.733	108.3	106.8	107.1	107.2	106.9	106.4	105	105.3	104.9	105.8
2004=100
北 京	100	100.286	101.529	102.385	103.197	108.85	106.975	107.938	111.068	113.4	113.4	100.132	90.2192	83.9941	78.9544	73.9803		100	102.746	110.434	114.177	118.157	122.158	115.99	120.05	113.927	111.079	101.415	104.052	98.8495	87.0864	70.6271	62.9994
天 津	100	104.495	108.102	109.697	113.278	117.494	121.589	126.696	130.75	135.719	139.79	143.425	148.158	151.269	152.631	153.546		100	100.234	104.203	106.417	109.693	115.011	120.188	126.799	129.081	134.761	139.208	145.054	153.032	157.929	156.508	161.516
河 北	100	106.541	112.397	116.742	122.731	126.654	131.028	136.138	141.584	146.256	152.106	156.213	161.681	168.148	173.192	176.483		100	105.947	112.336	117.083	121.407	125.382	130.183	137.343	142.287	147.978	152.566	156.838	161.856	169.787	173.183	176.127
山 西	100	97.1668	102.713	102.822	112.73	117.691	124.959	132.207	139.611	145.893	151.729	153.398	158.307	163.056	166.643	169.976		100	93.0071	99.561	98.1152	105.25	108.302	114.182	123.203	130.472	135.56	140.034	141.294	145.957	152.087	154.368	158.227
内蒙古	100	111.167	118.705	123.448	132.77	135.904	144.299	152.524	161.218	168.795	174.028	178.205	183.729	189.608	195.297	199.398		100	110.614	117.158	118.001	128.174	124.774	133.377	144.981	153.39	168.269	172.812	183.181	188.31	194.901	202.502	209.387
辽 宁	100	107.523	115.022	119.73	127.534	131.795	139.49	147.859	155.104	161.463	165.339	171.621	167.159	172.174	176.651	181.95		100	103.806	107.53	112.317	116.655	113.738	118.655	131.707	140.532	148.401	150.627	171.414	158.729	164.285	168.228	177.648
吉 林	100	111.718	120.097	121.538	133.723	140.777	145.841	153.425	162.477	168.163	175.058	182.586	188.428	192.951	197.195	201.731		100	106.164	116.4	114.072	131.363	128.846	136.968	146.967	153.728	162.951	173.706	182.044	191.692	205.111	210.854	222.451
黑龙江	100	110.162	117.201	119.475	130.834	137.944	145.883	153.907	164.218	171.937	181.393	190.826	201.321	210.984	218.369	223.828		100	108.959	116.057	115.11	123.765	127.589	136.711	148.058	156.646	165.888	175.841	185.337	195.345	203.354	212.505	217.817
上 海	100	89.4684	90.1247	91.5125	91.593	91.1088	86.4288	85.9102	86.3397	83.8359	84.6743	79.0011	71.733	68.6485	67.0695	62.1735		100	94.2388	97.2342	98.4769	101.446	100.074	95.3608	95.933	96.3167	92.464	92.0942	87.029	78.5872	78.43	78.979	72.8187
江 苏	100	103.703	108.805	112.132	117.187	122.521	127.891	133.262	139.659	143.29	147.732	151.573	152.785	156.452	157.86	158.965		100	101.096	106.546	109.3	112.808	116.518	120.922	126.121	131.797	136.146	141.592	146.264	146.996	152.14	153.358	157.652
浙 江	100	102.428	106.059	108.473	113.474	116.186	119.58	123.287	125.506	126.008	127.268	128.796	132.015	135.052	137.348	139.82		100	102.686	107.443	110.273	115.832	118.8	119.862	122.14	123.361	124.348	128.824	133.204	137.733	144.069	148.247	151.953
安 徽	100	101.412	107.987	112.079	119.136	125.733	131.346	136.6	144.25	149.154	156.016	162.568	168.096	173.979	178.502	182.608		100	97.8538	106.321	110.234	116.261	120.888	124.802	129.669	137.19	141.58	148.659	155.943	159.842	166.875	170.379	176.172
福 建	100	102.223	105.251	109.697	115.454	121.177	125.419	130.561	136.175	142.303	148.706	154.506	160.223	165.83	171.635	177.813		100	102.662	105.365	111.651	116.769	122.445	125.686	131.593	136.725	142.331	148.736	155.429	160.092	166.336	174.154	181.12
江 西	100	106.823	113.324	118.125	123.828	129.474	134.716	140.374	146.831	153.439	160.804	167.236	174.093	181.753	188.114	193.757		100	103.444	109.078	112.736	117.178	120.217	121.581	128.876	132.356	139.238	144.529	153.49	160.858	170.026	177.168	184.254
山 东	100	105.226	110.695	114.299	120.097	125.308	129.783	134.714	140.776	146.126	151.971	158.506	165.48	172.099	177.262	178.68		100	103.942	109.55	113.25	117.315	120.517	123.495	128.311	131.519	137.306	143.622	150.372	157.891	164.838	171.267	176.576
河 南	100	107.536	115.523	120.004	126.994	132.658	138.747	144.019	150.5	157.122	163.721	171.253	178.959	187.012	194.306	200.135		100	107.66	116.425	121.898	128.068	132.058	137.69	143.611	149.643	155.778	161.853	170.917	181.001	190.051	196.893	207.132
湖 北	100	104.159	109.254	113.549	120.589	127.117	132.826	138.671	146.436	154.637	163.296	172.114	180.548	186.325	192.66	199.404		100	103.047	108.795	113.444	116.621	121.003	125.192	132.954	137.74	144.076	148.543	155.227	162.988	170.486	176.964	183.866
湖 南	100	105.827	110.993	116.435	122.618	128.938	134.485	140.268	144.476	148.377	155.351	161.099	166.898	173.574	179.823	185.577		100	104.479	110.206	114.951	117.314	124.256	129.587	138.528	140.19	144.116	150.169	156.776	162.89	167.777	173.146	179.552
广 东	100	104.802	108.995	112.573	117.022	122.872	128.112	133.109	138.034	141.07	145.303	149.807	154.151	159.701	166.408	172.233		100	103.383	107.062	109.956	111.705	117.927	123.548	130.343	135.296	139.22	145.207	151.015	156.451	163.648	171.994	181.97
广 西	100	107.429	115.25	121.978	128.529	135.409	141.741	148.544	157.011	163.92	169.985	176.274	182.091	190.103	200.749	210.385		100	105.837	112.254	121.394	125.779	132.453	136.425	144.065	152.709	159.886	168.2	176.779	185.087	194.897	208.15	223.553
海 南	100	106.737	116.805	126.484	136.375	146.136	154.984	165.213	175.621	186.51	195.649	206.41	215.285	222.82	231.956	237.987		100	105.779	117.521	127.776	136.07	142.922	150.442	159.77	167.918	178.665	190.635	202.836	212.572	224.689	236.148	248.9
重 庆	100	105.155	101.011	110.565	118.412	125.956	133.36	139.761	146.889	153.646	160.253	167.624	175.167	181.999	186.549	191.772		100	103.892	97.8641	112.322	120.979	129.177	137.895	145.066	152.464	159.02	165.222	172.822	180.253	187.464	191.588	202.125
四 川	100	106.515	110.463	114.33	117.898	122.892	128.422	134.329	140.374	145.287	151.099	156.538	162.8	170.126	176.761	181.357		100	102.638	101.441	106.209	108.984	114.035	119.817	126.767	132.725	137.503	142.865	146.866	163.461	171.961	179.872	189.764
贵 州	100	105.93	111.059	114.826	122.654	128.301	134.918	136.807	149.53	158.502	168.963	180.453	191.641	204.289	218.589	231.486		100	104.265	106.736	110.617	117.393	120.645	123.895	123.647	138.485	146.655	159.121	172.964	184.899	198.951	215.663	233.779
云 南	100	106.896	115.92	122.372	132.039	139.732	146.256	155.178	166.04	177.663	188.678	199.999	211.599	224.295	238.425	251.777		100	104.311	112.417	119.499	127.87	133.289	138.146	147.54	155.508	165.771	175.717	186.436	197.809	210.073	224.358	243.877
西 藏	100	101.894	102.708	107.629	114.698	118.839	123.005	127.433	132.021	137.302	143.068	149.506	168.344	175.751	185.418	199.695		100	93.3871	112.851	118.524	127.358	111.287	126.095	129.626	133.515	139.256	146.218	152.652	114.031	118.934	128.449	136.927
陕 西	100	108.1	116.035	123.308	133.103	139.814	147.923	156.206	165.579	173.527	182.376	191.495	199.347	208.317	215.192	224.445		100	107.713	116.189	121.922	131.432	136.426	145.34	156.241	165.459	171.746	181.021	192.063	201.474	212.354	219.149	232.955
甘 肃	100	106.57	111.486	116.293	124.842	132.076	139.59	147.127	156.544	164.214	173.082	182.947	190.631	197.875	205.197	217.098		100	106.963	110.795	115.414	125.669	132.185	141.096	149.843	160.333	168.028	175.926	185.778	193.952	204.425	215.464	229.685
青 海	100	105.303	109.232	118.177	123.519	130.677	139.371	146.061	153.948	162.569	171.348	174.432	183.851	192.676	201.539	210.81		100	104.073	100.565	114.43	123.075	130.494	142.758	152.038	160.704	170.507	181.76	181.942	191.949	199.819	207.212	216.744
宁 夏	100	106.207	113.463	121.437	132.085	142.866	154.059	161.916	171.631	179.697	190.659	199.048	207.806	217.157	225.844	232.845		100	106.877	113.77	120.874	131.95	143.27	157.46	165.805	175.09	182.619	189.924	200.559	207.98	215.467	224.517	233.498
新 疆	100	107.401	115.457	121.576	129.753	136.367	143.062	152.934	164.251	176.077	188.05	199.897	211.891	229.266	240.959	249.392		100	106.972	115.15	124.362	131.939	142.23	148.962	161.326	172.296	184.529	197.815	211.464	224.998	236.248	248.769	260.959
	不变农林牧渔2004	不变农林牧渔2005	不变农林牧渔2006	不变农林牧渔2007	不变农林牧渔2008	不变农林牧渔2009	不变农林牧渔2010	不变农林牧渔2011	不变农林牧渔2012	不变农林牧渔2013	不变农林牧渔2014	不变农林牧渔2015	不变农林牧渔2016	不变农林牧渔2017	不变农林牧渔2018	不变农林牧渔2019		不变农业2004	不变农业2005	不变农业2006	不变农业2007	不变农业2008	不变农业2009	不变农业2010	不变农业2011	不变农业2012	不变农业2013	不变农业2014	不变农业2015	不变农业2016	不变农业2017	不变农业2018	不变农业2019
北 京	261.996	269.613	274.101	278.79	313.615	342.826	350.901	391.921	439.495	478.322	476.394	368.687	305.031	258.954	234.337	208.403		92.6818	103.349	120.737	131.851	151.364	171.564	178.883	196.162	189.461	189.279	157.295	160.761	143.53	113.038	81.0093	64.4484
天 津	241.007	270.028	292.94	264.088	303.713	330.925	385.834	442.802	491.098	559.704	617.453	670.367	732.492	577.999	596.022	636.296		95.2936	97.7185	109.879	125.15	140.042	160.668	202.219	228.111	252.999	292.7	321.152	345.229	373.858	289.327	308.634	327.717
河 北	2375.89	2770.94	3115.44	3590.7	4302	4611.39	5646.56	6665.19	7560.72	8530.97	9118.47	9339.83	9836.49	9035.26	9884.09	10697.5		1135.75	1332.82	1566.77	1919.08	2137.67	2417.08	3215.65	3811.67	4404.21	5139.73	5268.71	5397.41	5599.26	4907.87	5344.26	5486.19
山 西	481.82	470.09	526.294	512.456	671.784	1069.5	1309.39	1596.53	1820.94	2111.07	2322.21	2335.64	2428.42	2313.27	2433.99	2764.66		290.532	262.037	302.639	316.567	385.383	602.522	763.874	945.09	1105.62	1263.56	1377.93	1369.85	1398.41	1310.84	1381.44	1482.27
内蒙古	851.304	1089.67	1288.97	1575.75	2025.72	2134.48	2660.26	3362.4	3948.72	4556.63	4837.63	4903.48	5133.76	5334.63	5830.19	6333.47		411.54	524.189	623.752	732.1	918.505	913.225	1200.99	1533.61	1797.73	2234.78	2433.88	2598.05	2664.77	2796.24	3062.84	3363.38
辽 宁	1510.52	1797.32	2117.91	2547.86	3158.95	3564.5	4333.29	5372.61	6300.95	7023.18	7437.59	8043.38	7391.45	6631.46	7175.37	7947.94		611.322	664.478	768.95	940.659	1046.31	1038.98	1353.02	1721.68	2163.62	2484.09	2612.03	3545.87	2951.57	2662.23	2942.97	3396.64
吉 林	940.67	1173.59	1387.72	1652.63	2159.37	2441.45	2698.47	3490.56	4065.17	4490.97	4836.85	5259.56	5134.48	3983.08	4307.34	4927.68		486.225	550.063	694.931	731.769	984.171	1001.72	1187.44	1499.65	1793.39	2055.96	2332	2549.34	2361.65	1837.38	2093.78	2255.87
黑龙江	1136.64	1425.96	1626.43	2031.84	2778.16	3105.27	3700.03	4961.18	6490.4	7966.34	8878.83	9626.96	10464.3	11786.9	12281.7	13273		620.186	782.974	913.888	1118.8	1413.77	1539.73	1871.85	2667.72	3627.29	4738.25	5302.66	5396.81	5614.01	7059.02	7724.55	8221.52
上 海	248.892	208.811	213.604	234.251	256.784	257.976	248.076	270.273	277.755	271.209	272.82	239.057	204.511	200.865	194.233	177.07		109.322	104.845	116.671	124.807	139.505	147.638	148.065	158.385	165.183	159.316	156.1	140.987	116.702	114.822	118.548	106.17
江 苏	2417.63	2672.41	2945.43	3436.54	4207.77	4675.43	5495.64	6979.47	8112.5	8823.79	9518.95	10656.8	11054.2	11203.9	11354.1	11927.5		1242.41	1305.2	1480.58	1685.98	1970.56	2269.99	2744.39	3330.74	3910.01	4312.83	4761.45	5444.1	5460.3	5727.63	5727.91	6035.85
浙 江	1332.27	1462.96	1606.33	1732.47	2019.84	2176.63	2598.31	3125.2	3336.83	3575.36	3620.28	3778.09	4153.34	4177.69	4336.48	4691.24		592.59	672.398	765.57	811.52	941.825	1044.31	1248.13	1407.05	1516.6	1662.28	1785.51	1911.08	2095.2	2153.11	2250.39	2423.66
安 徽	1644.42	1689.73	1922.09	2320.13	2914.68	3230.66	3881.88	4725.96	5378.07	5979.9	6589.63	7138.04	7825.69	7999.37	8340.88	9426.4		842.02	800.915	962.797	1161.88	1392.67	1559.21	1927.47	2223.57	2562.16	2836.27	3150.38	3391.14	3571.03	3740.34	3839.84	4167.18
福 建	1317.28	1427.18	1574.92	1856.24	2268.68	2425.04	2893.48	3565.48	4095.32	4670.38	5237.89	5744.38	6658.37	6545.66	7259.28	8244.5		525.804	586.208	662.403	765.144	890.969	1011.66	1227.43	1495.16	1727.8	1958.9	2275.07	2515.78	2852.84	2539.95	2879.45	3214.51
江 西	1054.96	1220.98	1391.98	1685.56	2080.93	2244.85	2560.39	3098.48	3522.92	3956.26	4384.31	4781.44	5449.62	5577.99	5922.96	6745.28		491.056	528.054	607.481	700.382	813.595	877.25	974.308	1182.82	1327.79	1493.75	1653.56	2036.66	2327.45	2532.2	2744.68	2992.84
山 东	3453.91	3937.34	4490.44	5447.75	6741.01	7522.34	8631.76	9981.92	11185.8	12786	13978.7	15136.7	15432.5	15730.6	16658	17281.4		1891.73	2114.13	2433.53	2949.11	3397.05	3885.44	4532.36	4931.78	5208.95	6192.37	6844.75	7413.21	7328.2	7258.16	8012.38	8677.66
河 南	2963.92	3559.11	4146.93	4656.06	5930.02	6462.47	7956.03	8955.99	10051.9	11309.8	12359.5	13085.9	13958.3	14142.8	15074	17095.1		1602.88	1927.52	2324.03	2748.23	3279.95	3741.54	4875.38	5169.85	5924.2	6546.26	7270.45	7880.48	8284.79	8652.47	9792.88	11202.9
湖 北	1695.44	1849.42	2044.15	2608.05	3545.87	3794.69	4651.57	5897.52	6929.5	7980.17	8904.22	9859.73	11335.5	11421.2	11960	13323.9		921.588	960.546	1108.36	1306.98	1627.74	1828.95	2405.77	3057.01	3427.11	3858.51	4102.3	4315.93	4761.38	5050.64	5368.74	5990.17
湖 南	1913.31	2176.07	2366.28	3064.8	4076.44	4136.19	5093.59	6323.57	7085.26	7483.55	8241.05	9070.99	10150.6	9049.3	9641.39	11886.4		874.002	990.166	1127.98	1429.02	1697.37	1983.93	2668.9	3313.18	3717.43	3929.75	4331.92	4771.48	5302.24	4358.18	4613.13	5480.12
广 东	2154.79	2565.09	2919.17	3175.96	3859.4	4100.97	4810.44	5836.02	6427.95	6978.47	7605.43	8269.34	9369.94	9533.98	10513.8	12359.2		959.966	1146.7	1350.12	1460.98	1655.12	1829.08	2174.67	2661.87	3016.16	3403.51	3794.54	4219.05	4903.81	4729.43	5313.93	6423.9
广 西	1294.53	1555.97	1899.41	2471.53	3071.57	3218.95	3856.74	4936.71	5480.79	6155.51	6710.48	7398.4	8360.53	8932.37	9855.16	11568.6		623.089	753.439	931.072	1178.19	1392.04	1503.32	1827.53	2308.64	2632.7	2987.16	3353.92	3794.38	4345.66	4948.24	5656.47	6935.28
海 南	438.728	507.946	635.303	693.543	906.874	1030.32	1272.9	1656.1	1900.4	2135.35	2449.92	2732.66	3165.56	3317.57	3562.15	4020.55		170.918	190.016	252.205	286.435	372.875	439.581	514.02	640.677	773.598	867.239	1083.19	1245.21	1478.65	1589.45	1722.7	2039.98
重 庆	612.772	696.329	643.685	796.871	1031.83	1150.12	1361.78	1768.4	2059.38	2325.74	2556.03	2913.48	3447.82	3462.53	3828.73	4483.25		332.952	372.248	333.669	450.951	563.124	675.392	859.548	1089.73	1283.44	1445.81	1599.18	1786.46	2076.16	2185.26	2476.66	2824.7
四 川	2252.28	2617.55	2874.36	3860.91	4602.02	4534.48	5241.94	6626.07	7626.67	8165.58	8896.85	9983.71	11121	11833.1	12719	14307.8		987.696	1064.57	1090.57	1398.35	1751.96	2059.55	2479.41	3111.23	3669.7	3992.39	4398.25	4898.7	6066.05	6885.68	7471.32	8340.15
贵 州	524.644	605.751	678.147	800.359	1034.95	1122.9	1346.24	1594.49	2148.15	2635.89	3579.49	4942.06	5935.5	6974.23	7911.85	9002.5		317.693	349.836	378.462	433.842	545.635	605.062	727.647	810.258	1197.75	1462.3	2103.42	3065.97	3492	4132.22	4935.88	5927.93
云 南	965.224	1142.27	1402.35	1629.63	2105.38	2384.1	2648.01	3579.18	4450.21	5429.39	6157.14	6766.17	7687.6	8686.72	9796.66	12427		516.924	583.432	708.443	817.133	998.535	1133.83	1278.66	1659.39	2174.31	2717.65	3173.98	3433.22	3844.61	4164.7	5013.73	6536.39
西 藏	62.7373	69.0239	71.9413	85.8882	101.452	110.973	123.955	139.412	156.181	175.746	198.436	223.512	291.235	313.189	362.492	424.951		26.5639	23.7972	35.8838	46.8037	55.6506	43.466	58.1798	64.2944	71.2967	80.629	92.5563	103.803	59.5242	93.2446	113.164	129.944
陕 西	651.205	789.913	950.024	1236.59	1700.87	1869.61	2464.48	3215.66	3813.61	4446.62	5000.4	5387.72	5952.09	6411.17	6972.21	7938.17		413.737	509.378	617.685	767.304	1019.72	1123.61	1609.26	2125.97	2525.4	2945.11	3386.54	3669.75	4085.09	4449.45	4919.9	5697.62
甘 肃	477.352	555.795	625.835	797.884	1008.85	1157.35	1475.49	1747.58	2126.17	2492.28	2801.85	3150.54	3389.42	3086.06	3405.03	4097.94		331.366	388.159	438.124	529.436	665.5	776.28	1068.88	1271.42	1577.99	1855.87	2066.95	2326.87	2472.3	2184.49	2512.53	3000.6
青 海	86.6478	99.0283	109.892	143.292	189.479	205.553	280.578	337.108	406.269	504.452	561.164	556.961	622.888	701.534	818.048	957.921		34.2201	37.9252	38.2819	56.2547	72.2919	80.0033	131.441	156.447	188.184	235.811	262.098	263.816	298.48	324.506	350.603	392.956
宁 夏	125.52	146.563	172.672	222.166	300.1	347.883	471.325	574.316	660.95	772.699	849.386	961.402	1025.73	1123.57	1300.41	1361.68		71.2966	84.3702	101.432	134.317	173.038	210.295	307.274	370.74	421.092	491.245	520.391	623.74	648.69	665.794	773.686	772.41
新 疆	750.679	892.572	1020.06	1292.96	1526.79	1769.51	2641.19	2990.47	3737.86	4470.42	5160.09	5605.92	6292.53	7626.77	8765.6	9603.1		515.002	637.386	735.346	953.854	1034.65	1278.1	2051.04	2319.7	2885.96	3332.78	3867.48	4240.71	4866.93	5464.89	6321.72	6827.46
[truncated: 834 more columns]
